# Supplementary material for: L-Aminoguanidine Induces Imbalance of ROS/RNS Homeostasis and Polyamine Catabolism of Tomato Roots after Short-Term Salt Exposure
Source: Antioxidants (Basel). 2023 Aug 15;12(8):1614. doi: 10.3390/antiox12081614 (PMC10451491; doi:10.3390/antiox12081614)
Supplement: Supplementary file 1 [file antioxidants-12-01614-s001.zip]

Archive with 1 entries (1 files):
- antioxidants-2415963-supplementary.pdf
